# Supplementary material for: TcdB of Clostridioides difficile Mediates RAS-Dependent Necrosis in Epithelial Cells
Source: Int J Mol Sci. 2022 Apr 12;23(8):4258. doi: 10.3390/ijms23084258 (PMC9024770; doi:10.3390/ijms23084258)
Supplement: Supplementary file 1 [file ijms-23-04258-s001.zip]

Archive with 1 entries (1 files):
- ijms-1638295-supplementary.pdf
